# Supplementary material for: Dietary Choline Alleviates High-Fat Diet-Induced Hepatic Lipid Dysregulation via UPRmt Modulated by SIRT3-Mediated mtHSP70 Deacetylation
Source: Int J Mol Sci. 2022 Apr 11;23(8):4204. doi: 10.3390/ijms23084204 (PMC9025889; doi:10.3390/ijms23084204)
Supplement: Supplementary file 1 [file ijms-23-04204-s001.zip]

Archive with 1 entries (1 files):
- ijms-1607618-supplementary.pdf
